# Supplementary material for: Provider-Recommended Strategies to Support Caregiver Needs After Inpatient Rehabilitation for Pediatric TBI
Source: Behav Sci (Basel). 2026 Jul 1;16(7):1073. doi: 10.3390/bs16071073 (PMC13405689; doi:10.3390/bs16071073)
Supplement: Supplementary file 1 [file behavsci-16-01073-s001.zip]

Archive with 1 entries (1 files):
- behavsci-4350601-supplementary.pdf
